# Supplementary material for: Serum CYFRA 21-1 as a Prognostic Marker in Non-Small-Cell Lung Cancer Patients Treated with Immune Checkpoint Inhibitors
Source: Cancers (Basel). 2024 Nov 4;16(21):3712. doi: 10.3390/cancers16213712 (PMC11544981; doi:10.3390/cancers16213712)
Supplement: Supplementary file 1 [file cancers-16-03712-s001.zip]

Archive with 1 entries (1 files):
- cancers-3260897-supplementary.pdf
